# Supplementary material for: Repeatability of Selected Parameters Related to Stallion Sperm Quality and Cryotolerance
Source: Animals (Basel). 2025 Sep 26;15(19):2805. doi: 10.3390/ani15192805 (PMC12523851; doi:10.3390/ani15192805)
Supplement: Supplementary file 1 [file animals-15-02805-s001.zip]

Archive with 1 entries (1 files):
- animals-3867107-supplementary.pdf
